# Supplementary material for: Pharmacokinetics of Efmoroctocog alfa by Two-Compartment Model Highlights Hemophilia A Patients with Biphasic Decay, Long Mean Residence Time, and Beta Half-Life
Source: J Clin Med. 2024 Aug 23;13(17):4986. doi: 10.3390/jcm13174986 (PMC11396525; doi:10.3390/jcm13174986)
Supplement: Supplementary file 1 [file jcm-13-04986-s001.zip]

Archive with 1 entries (1 files):
- jcm-3155295-supplementary.pdf
